# Supplementary material for: The Effects of Intermittent Fasting on Inflammatory Markers in Adults: A Systematic Review and Pairwise and Network Meta-Analyses
Source: Nutrients. 2025 Jul 22;17(15):2388. doi: 10.3390/nu17152388 (PMC12348594; doi:10.3390/nu17152388)
Supplement: Supplementary file 1 [file nutrients-17-02388-s001.zip]

Archive with 1 entries (1 files):
- nutrients-3748508-supplementary.pdf
